# Supplementary material for: Effect of altitude and solvent on Psidium guajava Linn. leaves extracts: phytochemical analysis, antioxidant, cytotoxicity and antimicrobial activity against food spoilage microbes
Source: BMC Chem. 2023 Apr 13;17(1):36. doi: 10.1186/s13065-023-00948-9 (PMC10100324; doi:10.1186/s13065-023-00948-9)
Supplement: Supplementary file 1 — Additional file 1: Table S1. Antibacterial assay of Psidium guajava Linn. leaves extracts. Diameter of zone of inhibition (mm) against food spoilage bacteria isolated from spoiled fruits and vegetables. Each data represents the mean ± SD (n = 3). [file 13065_2023_948_MOESM1_ESM.xlsx]

## Sheet: Antibacterial activity
Antibacterial assay of Guava leaves extract from different solvent system
Bacteria Isolates	Zone of inhibition (mm)
	Concentration of Methanol Guava extracts									Concentration of Ethanol Guava extracts									Concentration of Water Guava extracts									Chloramphenicol (30mcg)
	Kuleshwor (MGK)			Bishnupur Katti (MGB)			Mahajidiya (MGM)			Kuleshwor (EGK)			Bishnupur Katti (EGB)			Mahajidiya (EGM)			Kuleshwor (WGK)			Bishnupur Katti (WGB)			Mahajidiya (WGM)
	40mg/ml	60mg/ml	80 mg/ml	40 mg/ml	60 mg/ml	80 mg/ml	40 mg/ml	60 mg/ml	80 mg/ml	40mg/ml	60mg/ml	80mg/ml	40mg/ml	60mg/ml	80mg/ml	40mg/ml	60mg/ml	80mg/ml	40mg/ml	60 mg/ml	80mg/ml	40mg/ml	60mg/ml	80mg/ml	40mg/ml	60 mg/ml	80mg/ml
RIBB-SCM3	8.00±0.00	8.67±1.15	11.00±0.00	7.33±0.58	8.33±0.58	9.00±0.00	7.00±0.00	8.33±0.58	9.00±0.00	8.00±0.00	9.33±1.53	11.00±0.00	8.67±0.58	9.33±0.58	9.67±0.58	7.67±0.58	8.67±0.58	9.00±0.00	8.67±0.58	9.33±0.58	10.00±0.00	5.33±4.62	8.67±0.58	9.33±0.58	0.00±0.00	0.00±0.00	0.00±0.00	27.00±0.00
RIBB-SCM7	11.00±0.00	12.33±1.53	13.00±1.00	9.33±1.15	10.00±1.00	10.67±0.58	7.67±0.58	8.00±0.00	8.33±0.58	12.00±1.00	12.67±0.58	13.67±0.58	9.67±1.53	10.33±1.15	12.00±0.00	8.00±0.00	9.00±0.00	9.67±0.58	10.33±1.15	10.33±1.15	11.00±1.00	8.67±0.58	9.00±0.00	10.00±0.00	0.00±0.00	0.00±0.00	0.00±0.00	26.00±0.00
RIBB-SCM9	11.00±0.00	11.67±0.58	12.33±0.58	9.00±1.00	10.33±1.15	11.67±1.53	8.00±0.00	9.33±0.58	10.00±0.00	11.33±2.52	11.67±2.53	12.33±2.08	9.33±1.15	10.33±1.53	11.33±1.53	8.33±0.58	9.00±0.00	10.00±0.00	9.67±1.15	10.00±1.00	10.67±1.15	8.67±2.08	9.33±2.52	10.00±1.73	0.00±0.00	0.00±0.00	0.00±0.00	20.00±0.00
RIBB-SCM11	11.67±0.58	12.33±0.58	13.33±0.58	9.00±0.00	10.00±0.00	10.67±0.58	8.00±0.00	8.67±0.58	9.00±0.00	11.33±0.58	11.67±0.58	12.33±0.58	9.67±1.53	10.00±1.00	10.67±1.53	8.00±0.00	8.67±0.58	9.00±0.00	10.00±0.00	10.67±1.15	11.33±0.58	8.00±0.00	8.67±0.58	9.00±0.00	0.00±0.00	0.00±0.00	0.00±0.00	26.00±0.00
RIBB-SCM14	10.67±0.58	11.00±0.00	11.33±0.58	8.00±0.00	8.67±0.58	10.00±0.00	8.00±0.00	9.00±1.00	9.67±0.58	9.67±1.15	10.33±0.58	11.00±1.00	9.33±0.58	10.33±0.58	11.33±0.58	8.00±0.00	9.00±0.00	9.33±0.58	8.00±0.00	9.00±0.00	10.00±0.00	7.00±0.00	8.00±0.00	8.00±0.00	0.00±0.00	0.00±0.00	0.00±0.00	24.00±0.00
RIBB-SCM19	8.00±1.00	8.67±0.58	9.33±1.15	7.67±1.15	7.67±0.58	8.67±0.58	7.00±0.00	8.00±0.00	9.33±0.58	7.33±0.58	8.00±1.00	8.67±0.58	7.67±0.58	8.33±0.58	8.67±0.58	7.33±0.58	8.00±0.00	9.00±0.00	8.33±0.58	9.33±0.58	9.67±0.58	7.67±0.58	8.33±0.58	8.67±0.58	0.00±0.00	0.00±0.00	0.00±0.00	29.00±0.00
RIBB-SCM20	11.33±0.58	12.00±1.00	12.33±0.58	10.00±1.00	10.67±0.58	11.33±0.58	8.00±1.00	8.67±0.58	9.67±1.15	10.67±0.58	12.00±1.00	13.00±1.00	9.67±0.58	10.67±0.58	11.33±0.58	7.67±1.15	8.00±1.00	8.67±1.53	0.00±0.00	0.00±0.00	11.67±0.58	9.33±0.58	10.33±1.00	10.00±0.00	0.00±0.00	0.00±0.00	0.00±0.00	29.00±0.00
RIBB-SCM32	8.67±0.58	9.33±0.58	11.33±0.58	8.00±0.00	9.00±0.00	10.00±0.00	8.00±0.00	8.67±0.58	8.67±0.58	8.33±0.58	9.00±0.00	10.00±0.00	8.00±0.00	8.00±0.00	9.33±0.58	8.00±0.00	8.67±0.58	9.00±0.00	7.67±0.58	8.67±0.58	10.00±0.00	7.67±0.58	9.00±0.00	9.00±0.00	0.00±0.00	0.00±0.00	0.00±0.00	19.00±0.00
